# Supplementary material for: Cognitive function is associated with risk of conversion to secondary progressive multiple sclerosis: A cross-sectional study
Source: PLoS One. 2026 Mar 20;21(3):e0344558. doi: 10.1371/journal.pone.0344558 (PMC13004321; doi:10.1371/journal.pone.0344558)
Supplement: S1 File — (XLSX) [file pone.0344558.s001.xlsx]

## Sheet: Effect Sizes (Linear)
Analysis (Linear)	R² (Step 1)	R² (Step 2)	ΔR²	Cohen f²Δ	Magnitude	df1 (added predictors)	df2	Power (α=0.05, N=217)
SDMT	0.158	0.345	0.187	0.285	medium–large	1	211	1
BVMT-R	0.158	0.301	0.143	0.205	medium–large	1	211	1
PASAT	0.158	0.263	0.105	0.142	small–medium	1	211	1
CVLT-II	0.158	0.219	0.061	0.078	small–medium	1	211	0.981
SDMT + BVMT-R (combined)	0.158	0.36	0.202	0.316	medium–large	2	210	1

## Sheet: Effect Sizes (Logistic)
Analysis (Logistic)	OR (95% CI)	Pseudo R²
SDMT	0.888 (0.846–0.933)	0.377
BVMT-R	0.869 (0.818–0.924)	0.342
PASAT	0.932 (0.901–0.963)	0.317
CVLT-II	0.932 (0.887–0.979)	0.253
